# Supplementary material for: Hippo pathway elements Co-localize with Occludin: A possible sensor system in pancreatic epithelial cells
Source: Tissue Barriers. 2015 May 1;3(3):e1037948. doi: 10.1080/21688370.2015.1037948 (PMC4574897; doi:10.1080/21688370.2015.1037948)
Supplement: Supplemental data for this article can be accessed on the publisher's website. [file ktib-03-03-1037948-s001.zip]

Archive with 7 entries (7 files):
- Supplemental Material/Supplemental Figure 1.jpg
- Supplemental Material/Supplemental Figure 2.jpg
- Supplemental Material/Supplemental Figure 3.jpg
- Supplemental Material/Supplemental Figure 4.jpg
- Supplemental Material/Supplemental Figure 5.jpg
- Supplemental Material/Supplemental Figure 6.jpg
- Supplemental Material/Supplemental Figure 7.jpg
